# Supplementary material for: Comparative Assessment of Immune Cell Subset Ratios (NKT/NK, Th/Tc, B1/B2) in Gestational Diabetes and Healthy Pregnancy: Links to Biochemical and Immunochemical Profiles
Source: Metabolites. 2025 Jun 8;15(6):378. doi: 10.3390/metabo15060378 (PMC12194905; doi:10.3390/metabo15060378)
Supplement: Supplementary file 1 [file metabolites-15-00378-s001.zip]

Archive with 1 entries (1 files):
- metabolites-3651339-supplementary.xlsx
